# Supplementary material for: Development of a Strategy for Enhancing the Biomass Growth and Lipid Accumulation of Chlorella sp. UJ-3 Using Magnetic Fe3O4 Nanoparticles
Source: Nanomaterials (Basel). 2021 Oct 22;11(11):2802. doi: 10.3390/nano11112802 (PMC8624931; doi:10.3390/nano11112802)
Supplement: Supplementary file 1 [file nanomaterials-11-02802-s001.zip]

Archive with 1 entries (1 files):
- nanomaterials-1383306-supplementary.pdf
